# Supplementary material for: Valorization of a Natural Compound Library in Exploring Potential Marburg Virus VP35 Cofactor Inhibitors via an In Silico Drug Discovery Strategy
Source: Curr Issues Mol Biol. 2025 Jul 2;47(7):506. doi: 10.3390/cimb47070506 (PMC12293381; doi:10.3390/cimb47070506)
Supplement: Supplementary file 1 [file cimb-47-00506-s001.zip]

Archive with 1 entries (1 files):
- cimb-3631501-supplementary.pdf
